# Supplementary material for: Coordination and variability of muscular activation in male athletes with and without subacromial impingement syndrome: A case-control study
Source: PLoS One. 2025 Feb 26;20(2):e0319048. doi: 10.1371/journal.pone.0319048 (PMC11864556; doi:10.1371/journal.pone.0319048)
Supplement: S1 File — (XLSX) [file pone.0319048.s001.xlsx]

## Sheet: DATA
Supplementary file 1: the raw data and material analyzed in this study
GROUP	VAS	NUMERIC_RATING_SCALE	INITIAL_BORG_RATING	VAF1	VAF2	VAF3	VAF4	VAF_AD	VAF_PD	VAF_MD	VAF_IS	VAF_T_upper	VAF_T_lower	VAF_BB	VAF_TS	INTRA_GROUP_SYNERGY1_coefficient_rmax	INTRA_GROUP_SYNERGY2_coefficient_rmax	INTRA_GROUP_SYNERGY3_coefficient_rmax	INTRA_GROUP_SYNERGY1_vectors_rmax	INTRA_GROUP_SYNERGY2_vectors_rmax	INTRA_GROUP_SYNERGY3_vectors_rmax	AD_SYNERGY1_vectors	PD_SYNERGY1_vectors	MD_SYNERGY1_vectors	IS_SYNERGY1_vectors	BS_SYNERGY1_vectors	LT_SYNERGY1_vectors	UT_SYNERGY1_vectors	TS_SYNERGY1_vectors	AD_SYNERGY2_vectors	PD_SYNERGY2_vectors	MD_SYNERGY2_vectors	IS_SYNERGY2_vectors	BS_SYNERGY2_vectors	LT_SYNERGY2_vectors	UT_SYNERGY2_vectors	TS_SYNERGY2_vectors	AD_SYNERGY3_vectors	PD_SYNERGY3_vectors	MD_SYNERGY3_vectors	IS_SYNERGY3_vectors	BS_SYNERGY3_vectors	LT_SYNERGY3_vectors	UT_SYNERGY3_vectors	TS_SYNERGY3_vectors	INTRA_GROUP_SYNERGY1_vectors_r	INTRA_GROUP_SYNERGY2_vectors_r	INTRA_GROUP_SYNERGY3_vectors_r	INTER_GROUP_SYNERGY1_vectors_r
1	2	1	3	0.38188	0.51001	0.552751	0.898551	0.381888	0.506984	0.58338	0.118233	0.620275	0.450323	0.631364	0.792817	86.68	85.64	78.74	86.68	85.64	78.74	0.760899	0.117308	0.462033	0.0651185	0.047063	0.127614	0.413138	0.0192948	0.724531	0.115338	0.490591	0.0634851	0.0496368	0.168577	0.388926	0.0203535	0.53981	0.0875522	0.455841	0.0497963	0.044865	0.212733	0.255673	0.0184227	0.251559	0.238163	0.267197	0.235979
1	2	6	0	0.5926	0.7295	0.7922	0.7459	0.5965	0.7352	0.73	0.1835	0.8234	0.218	0.7913	0.32188	79.46	82.79	81.44	79.46	82.79	81.44	0.823946	0.016679	0.45241	0.0601663	0.0246444	0.0662617	0.327553	0.0158516	0.694447	0.0162318	0.375171	0.0584497	0.0216924	0.072319	0.423007	0.0157723	0.64686	0.0140087	0.382608	0.0509546	0.0194465	0.0514255	0.305559	0.0139174	0.223439	0.227485	0.191788	0.201116
1	2	1	3	0.6667	0.8336	0.8769	0.9884	0.667	0.939	0.938	0.7208	0.73	0.19912	0.167	0.5	78.92	84.16	81.66	78.92	84.16	81.66	0.0593365	0.0899968	0.983204	0.0175781	0.00469496	0.00880707	0.145873	0.00126468	0.0883541	0.0985907	0.978486	0.0190869	0.00686143	0.0104136	0.131159	0.0018839	0.117586	0.122875	0.928715	0.020987	0.00914948	0.0129529	0.161136	0.00219252	0.163844	0.175626	0.158083	0.195901
1	4	4	3	0.835	0.9962	0.9962	0.996	0.835	0.996	0.996	0.513	0.359	0.836	0.6284	0.1	73.56	82.03	76.67	73.56	82.03	76.67	0.847263	0.0502594	0.365391	0.0961035	0.00718888	0.0284386	0.368794	0.00205368	0.484005	0.0544378	0.311469	0.0905576	0.0082557	0.0361953	0.560914	0.0023683	0.698352	0.0495629	0.372011	0.114104	0.00693799	0.0334741	0.425825	0.002231	0.220686	0.19029	0.196761	0.245223
1	2	1	3	0.8661	0.9669	0.9769	0.9668	0.866	0.9671	0.9714	0.9668	0.9688	0.9673	0.2235	0.4921	81.36	90.01	83.03	81.36	90.01	83.03	0.0981203	0.109572	0.988606	0.00629051	0.0104061	0.00420115	0.0276097	0.00979179	0.318793	0.0629065	0.878942	0.00982465	0.034378	0.00715937	0.0454413	0.00615963	0.320618	0.134849	0.774008	0.00663032	0.014403	0.00567194	0.0242456	0.00914174	0.156825	0.196324	0.144578	0.188342
1	2	6	4	0.8661	0.9669	0.9769	0.9968	0.866	0.9671	0.9714	0.9668	0.9688	0.9673	0.2235	0.4921	84.45	76.55	81.95	84.45	76.55	81.95	0.831159	0.0161128	0.319304	0.00609022	0.06561	0.0405598	0.448256	0.00625839	0.749104	0.014889	0.293281	0.00563708	0.0622218	0.0376953	0.419987	0.00577443	0.639117	0.0167716	0.368196	0.00582276	0.0790062	0.0475632	0.40369	0.00642002	0.216669	0.233273	0.163874	0.170731
1	4	5	3	0.8661	0.9669	0.9769	0.9668	0.866	0.9671	0.9714	0.9668	0.9688	0.9673	0.2235	0.4921	87.28	86.3	83.12	87.28	86.3	83.12	0.0827152	0.058783	0.961029	0.135778	0.00378458	0.157391	0.151239	0.00555283	0.0900896	0.0600961	0.937318	0.145088	0.00397072	0.164599	0.165407	0.00581951	0.101539	0.063309	0.802202	0.162577	0.00421799	0.277876	0.198416	0.00635081	0.194534	0.234945	0.158152	0.238569
1	3	2	0	0.9163	0.9882	0.988	0.8991	0.9163	0.9885	0.9894	0.9782	0.7706	0.1297	0.30323	0.678	82.19	80.71	82.17	82.19	80.71	82.17	0.651707	0.0143226	0.747966	0.0366096	0.013824	0.116941	0.0167365	0.0115835	0.673682	0.0142665	0.687251	0.0364765	0.0141803	0.124118	0.0166933	0.0113363	0.616429	0.0144178	0.686908	0.0367658	0.0148085	0.142657	0.0185712	0.0115606	0.201211	0.203081	0.19142	0.179175
1	3	1	2	0.9167	0.9354	0.9975	0.9902	0.917	0.996	0.999	0.1	0.1374	0.7437	0.41	0.1	80.6	81.9	87.18	80.6	81.9	87.18	0.409199	0.102363	0.903938	0.0197003	0.00659669	0.00769227	0.0643433	0.0185214	0.331967	0.0949949	0.872206	0.0177132	0.00587933	0.00637928	0.0561579	0.0159931	0.460986	0.0961433	0.785208	0.0197773	0.0072925	0.00869745	0.0734411	0.0184851	0.191544	0.143967	0.206356	0.175675
1	4	1	1	0.9167	0.9254	0.925	0.982	0.917	0.996	0.999	0.1	0.1374	0.7437	0.41	0.1	78.92	84.16	81.66	78.92	84.16	81.66	0.0981203	0.109572	0.988606	0.00629051	0.0104061	0.00420115	0.0276097	0.00979179	0.318793	0.0629065	0.878942	0.00982465	0.034378	0.00715937	0.0454413	0.00615963	0.320618	0.134849	0.774008	0.00663032	0.014403	0.00567194	0.0242456	0.00914174	0.251559	0.238163	0.267197	0.235979
1	3	5	3	0.9355	0.9786	0.9482	0.9971	0.955	0.999	0.999	0.897	0.36	0.1683	0.3899	0.1	73.56	82.03	76.67	73.56	82.03	76.67	0.831159	0.0161128	0.319304	0.00609022	0.06561	0.0405598	0.448256	0.00625839	0.749104	0.014889	0.293281	0.00563708	0.0622218	0.0376953	0.419987	0.00577443	0.639117	0.0167716	0.368196	0.00582276	0.0790062	0.0475632	0.40369	0.00642002	0.220686	0.19029	0.196761	0.245223
1	3	1	3	0.9734	0.948	0.982	0.973	0.9733	0.998	0.9997	0.6966	0.3025	0.9943	0.96377	0.1874	81.36	90.01	83.03	81.36	90.01	83.03	0.0827152	0.058783	0.961029	0.135778	0.00378458	0.157391	0.151239	0.00555283	0.0900896	0.0600961	0.937318	0.145088	0.00397072	0.164599	0.165407	0.00581951	0.101539	0.063309	0.802202	0.162577	0.00421799	0.277876	0.198416	0.00635081	0.201211	0.203081	0.19142	0.179175
2	0	1	1	0.9406	0.7873	0.8123	0.8868	0.94054	0.79526	0.620035	0.73235	0.4959	0.83529	0.33597	0.50303	81.44	81.51	75.28	81.44	81.51	75.28	0.157187	0.0929018	0.955916	0.0124282	0.0347776	0.00416135	0.226942	0.00160084	0.14455	0.0975159	0.931203	0.0122085	0.0351667	0.00417653	0.241447	0.00154457	0.19882	0.0698287	0.928306	0.01452	0.0316151	0.00551328	0.213677	0.00197729	0.185739	0.168143	0.19881	0.155611
2	0	0	1	0.7702	0.9459	0.6904	0.9625	0.771	0.946	0.274	0.174	0.352	0.3736	0.1223	0.6369	83.54	85.64	81.72	83.54	85.64	81.72	0.761939	0.0487777	0.620511	0.0240571	0.036906	0.0128732	0.17299	0.00175138	0.694404	0.0575505	0.566622	0.0296432	0.0532465	0.0139591	0.297379	0.00265824	0.55182	0.0606725	0.56565	0.0264121	0.0524979	0.0181722	0.271272	0.00209256	0.209976	0.18484	0.244026	0.219003
2	0	0	1	0.9155	0.9949	0.9612	0.9951	0.91549	0.99506	0.99488	0.99759	0.28466	0.39544	0.17451	0.77498	80.71	87.69	80.22	80.71	87.69	80.22	0.482528	0.0275228	0.553896	0.0766404	0.148508	0.0060045	0.656946	0.00815362	0.447928	0.025147	0.549673	0.0682876	0.128971	0.00463578	0.454147	0.00756842	0.369893	0.0204357	0.340071	0.0675362	0.229492	0.00634011	0.578632	0.0059432	0.245025	0.205632	0.215958	0.204646
2	0	0	0	0.8364	0.8458	0.8463	0.9287	0.836	0.846	0.3432	0.479	0.1535	0.653	0.911	0.345	78.77	84.55	85.97	78.77	84.55	85.97	0.187826	0.0493579	0.228402	0.951847	0.0138188	0.0187083	0.0596475	0.00247944	0.322509	0.0842326	0.417817	0.579826	0.0266287	0.0329184	0.0874784	0.00426967	0.236197	0.168117	0.526054	0.429383	0.03946	0.0513558	0.176442	0.00601261	0.189011	0.240224	0.148696	0.140611
2	0	0	2	0.7866	0.6633	0.964	0.7762	0.786	0.663	0.82	0.677	0.4832	0.2919	0.56	0.7723	86.53	86.9	81.18	86.53	86.9	81.18	0.0985523	0.261027	0.92971	0.0147962	0.0148779	0.193481	0.141106	0.00229794	0.110033	0.236878	0.910956	0.0149785	0.0150697	0.174087	0.149055	0.00240054	0.231412	0.387811	0.396608	0.0246059	0.0213399	0.181461	0.284148	0.00525413	0.206981	0.20192	0.201445	0.197177
2	0	2	0	0.9204	0.9943	0.9998	1	0.9203	0.9943	0.9482	0.4525	0.1573	0.4442	0.527	0.527	86.53	86.9	81.18	86.53	86.9	81.18	0.639178	0.0403329	0.627131	0.0217046	0.0240677	0.0689572	0.436558	0.0119641	0.565083	0.0383087	0.503016	0.0224203	0.0247876	0.0660732	0.504091	0.0116485	0.491479	0.0359532	0.434279	0.022596	0.0249694	0.061043	0.51744	0.0106001	0.233737	0.220909	0.212949	0.19368
2	0	2	0	0.9204	0.9944	0.9948	0.9996	0.378	0.4518	0.9912	0.7848	0.9774	0.2126	0.9922	0.67	79.11	87.44	78.23	79.11	87.44	78.23	0.77928	0.00533497	0.165032	0.463215	0.0597177	0.34779	0.162321	0.0043458	0.769758	0.0056844	0.177528	0.353412	0.0677492	0.240714	0.197448	0.00478532	0.665785	0.00472272	0.145079	0.39403	0.0530659	0.260596	0.146615	0.00379553	0.24838	0.214572	0.239698	0.205227
2	0	0	1	0.8585	0.9946	0.9975	0.9975	0.8653	0.4367	0.4442	0.2467	0.713	0.7848	0.7209	0.3825	75.88	77.64	76.08	75.88	77.64	76.08	0.985482	0.0100254	0.100665	0.0126946	0.0205551	0.064467	0.117631	0.00383198	0.626014	0.0239276	0.310429	0.0335823	0.0492466	0.197119	0.33968	0.0115721	0.663278	0.0174201	0.178515	0.0287289	0.0387513	0.194966	0.28913	0.0067281	0.164419	0.262007	0.135886	0.234944
2	0	0	1	0.8579	0.8584	0.8869	0.9148	0.378	0.4518	0.9912	0.7848	0.9774	0.2126	0.9922	0.67	86.94	81.97	79.1	86.94	81.97	79.1	0.665977	0.0347613	0.713291	0.0255912	0.0373679	0.00702987	0.132007	0.164183	0.665518	0.0301262	0.536169	0.0212805	0.030813	0.00597977	0.115419	0.293909	0.497885	0.0336861	0.556525	0.0196938	0.0355805	0.00666404	0.130425	0.306908	0.222526	0.22221	0.202594	0.19254
2	0	0	1	0.7716	0.9937	0.9961	0.9959	0.7719	0.3388	0.379	0.8648	0.60045	0.3688	0.2884	0.7642	83.54	85.64	81.72	83.54	85.64	81.72	0.769377	0.0362593	0.631687	0.0183942	0.0342518	0.00591397	0.0762983	0.0186688	0.65579	0.0315538	0.598612	0.0161583	0.0312912	0.00516625	0.0698398	0.0168041	0.688579	0.0351297	0.557788	0.0185374	0.0407915	0.00632432	0.0835128	0.0161903	0.198856	0.183008	0.173295	0.221788
2	0	0	0	0.7975	0.9474	0.994	0.9936	0.7388	0.3968	0.6538	0.8902	0.6799	0.9923	0.8975	0.5787	70.71	77.69	70.22	80.71	87.69	70.22	0.302428	0.132939	0.868433	0.0374503	0.0167298	0.015788	0.367081	0.00299293	0.184179	0.128154	0.661693	0.0322586	0.0161221	0.0278812	0.517358	0.00288179	0.288531	0.0942995	0.55802	0.0313749	0.0143951	0.0339499	0.458858	0.00330538	0.21798	0.197608	0.195024	0.196858
2	0	0	0	0.5522	0.7974	0.9224	0.9955	0.797	0.996	0.997	0.992	0.2233	0.506	0.293	0.8249	78.77	74.55	75.97	78.77	84.55	85.97	0.482528	0.0275228	0.553896	0.0766404	0.148508	0.0060045	0.656946	0.00815362	0.447928	0.025147	0.549673	0.0682876	0.128971	0.00463578	0.454147	0.00756842	0.369893	0.0204357	0.340071	0.0675362	0.229492	0.00634011	0.578632	0.0059432	0.24838	0.214572	0.239698	0.205227
[truncated: 46 more columns]
